# Supplementary material for: Exogenous dsRNA triggers sequence-specific RNAi and fungal stress responses to control Magnaporthe oryzae in Brachypodium distachyon
Source: Commun Biol. 2025 Jan 25;8:121. doi: 10.1038/s42003-025-07554-6 (PMC11762700; doi:10.1038/s42003-025-07554-6)
Supplement: Supplementary file 4 — Supplementary Data 1 [file 42003_2025_7554_MOESM4_ESM.xlsx]

## Sheet: Fig2 a
CTR	SHP (490 bp)	GFP (476 bp)	Pmk1 (448 bp)	SHP (21 bp)	GFP (21 bp)	Pmk1 (21 bp)	Poly(I:C)
343.79	321.48	143.85	510.45	329.7	271.62	189.84	716.15
389.49	366.73	184.09	516.09	249.99	542.52	226.45	746.61
216.43	356.08	118	508.56	224.93	178.94	555.94	1157.06
43.62	277.54	249.07	657.33	253.98	292.35	272.82	1917.38
94.72	389.03	233.35	769.11	62.83	158.7	572.27	1442.75
80.67	598.73	287.97	760.65	259.78	535.34	1080.07	1380.85
157.49	386.94	162.79	704.51	293.08	729.56	793.42	1007.81
299.74	371.77	257.9	397.81	356.09	831.71	1165.65	371.32
471.61	388.94	163.14	455.5	144.1	717.76	980.15	632.42
353.57	156.64	135.94	246.45	234.92	914.46	849.57	537.64
120.99	475.14	276.64	321.16	193.13	549.48	389.77	468.36
146.92	282.37	305.89	325.06	193.16	188.18	267.59	214.39
232.23	313.44	304.76	345.97	284.52	315.03	116.17	167.27
296.91	415.23	254.1	257.88	206.15	429.33	177.23	570.95
159.19	411.68	293.84	228.32	239.76	270.14	312.86	552.55
246.72	268.5	670.48	179.26		356.57	261.4	515.75
133.82	176.51	374.13	272.65		204.07	140.74	221.35
35.96		296.35	410.93		320.6	167.6	547.25
128.24		355.17	217.17		355.73	559.33	693.06
319.49		430.44				234.65
168.39		161.42				266.24
144.41		449.4				152.02
103.43						152.55
						295.51
						541.68
						99.25
						320.96
						562.87
						248.76
Transform:		Test = two-tailed
Y=sqrt(Y)
Number of families	1
Number of comparisons per family	7
Alpha	0.05
Dunn's multiple comparisons test	Mean rank diff,	Significant?	Summary	Adjusted P Value	A-?
CTR vs. SHP (490 bp)	-49.74	Yes	**	0.0069	B	SHP (490 bp)
CTR vs. GFP (476 bp)	-22.46	No	ns	0.774	C	GFP (476 bp)
CTR vs. Pmk1 (448 bp)	-57.18	Yes	***	0.0007	E	Pmk1 (448 bp)
CTR vs. SHP (21 bp)	-11.45	No	ns	>0,9999	G	SHP (21 bp)
CTR vs. GFP (21 bp)	-53.7	Yes	**	0.0017	H	GFP (21 bp)
CTR vs. Pmk1 (21 bp)	-40.05	Yes	*	0.0166	J	Pmk1 (21 bp)
CTR vs. Poly(I:C)	-82.28	Yes	****	<0,0001	L	Poly(I:C)
Test details	Mean rank 1	Mean rank 2	Mean rank diff,	n1	n2
CTR vs. SHP (490 bp)	43.09	92.82	-49.74	23	17
CTR vs. GFP (476 bp)	43.09	65.55	-22.46	23	22
CTR vs. Pmk1 (448 bp)	43.09	100.3	-57.18	23	19
CTR vs. SHP (21 bp)	43.09	54.53	-11.45	23	15
CTR vs. GFP (21 bp)	43.09	96.79	-53.7	23	19
CTR vs. Pmk1 (21 bp)	43.09	83.14	-40.05	23	29
CTR vs. Poly(I:C)	43.09	125.4	-82.28	23	19

## Sheet: Fig2 b
CTR	MIF (413 bp)	MIF (413 nt)	MIF (21 bp)	MIF (21 nt)	Momif1-1
343.79	678.25	502.26	464.03	256.8	3.86
389.49	65.86	89.56	838.53	213.56	1.94
216.43	161.94	96.35	298.07	183.05	1.51
43.62	454.55	221.66	327.99	47.78	9.6
94.72	522.27	493.83	491.74	95.53	3.58
80.67	150.65	560.38	171.49	134.28	7.88
157.49	296.09	523.37	498.15	111.17	12.16
299.74	287.85	740.3	675.09	190.22	10.3
471.61	505.29	149.16	161.59	262.52	9.24
353.57	586.24		288.75	216.83	5.08
120.99	183.57		342.3	16.72	8.9
146.92	412.6		411.24	120.93	10.75
232.23	273.36		283.26	87.28	10.47
296.91	968.14		330.44	140.77	5.99
159.19	619.79			194.64	18.03
246.72					1.7
133.82
35.96
128.24
319.49
168.39
144.41
103.43
Transform:		Test = two-tailed
Y=sqrt(Y)
Number of families	1
Number of comparisons per family	5
Alpha	0.05
Dunnett's T3 multiple comparisons test	Mean Diff,	95,00% CI of diff,	Significant?	Summary	Adjusted P Value	A-?
CTR vs. MIF (413 bp)	-5.698	-10,70 to -0,6938	Yes	*	0.0215	D	MIF (413 bp)
CTR vs. MIF (413 nt)	-4.633	-11,87 to 2,601	No	ns	0.2809	F	MIF (413 nt)
CTR vs. MIF (21 bp)	-5.82	-9,849 to -1,792	Yes	**	0.0027	I	MIF (21 bp)
CTR vs. MIF (21 nt)	1.812	-1,494 to 5,118	No	ns	0.4954	K	MIF (21 nt)
CTR vs. Momif1-1	11.06	8,602 to 13,51	Yes	****	<0,0001	M	Momif1-1
Test details	Mean 1	Mean 2	Mean Diff,	SE of diff,	n1	n2	t	DF
CTR vs. MIF (413 bp)	13.68	19.37	-5.698	1.822	23	15	3.128	22.35
CTR vs. MIF (413 nt)	13.68	18.31	-4.633	2.401	23	9	1.929	10.54
CTR vs. MIF (21 bp)	13.68	19.5	-5.82	1.484	23	14	3.923	26.13
CTR vs. MIF (21 nt)	13.68	11.86	1.812	1.237	23	15	1.465	34.19
CTR vs. Momif1-1	13.68	2.617	11.06	0.9008	23	16	12.28	24.69

## Sheet: Fig5 b
CTR	GFP	Pmk1	GFP	Pmk1		Transform:		Test = two-tailed
0.076199	0.091632	0.054983	0.049412	0.087364		Y=sqrt(Y)
0.037545	0.074647	0.035446	0.094908	0.066249
0.173987	0.098378	0.069025	0.032491	0.056538
0.112903	0.076057	0.118968	0.147232	0.036103		Dunn's multiple comparisons test	Mean rank diff,	Significant?	Summary	Adjusted P Value			Column B	Pmk1			Column E	Pmk1
0.183578	0.09763	0.041909	0.084648	0.029171		CTR vs. GFP	33.22	Yes	*	0.046	A-B		vs.	vs,			vs.	vs,
0.092215	0.087439	0.024694	0.083728	0.02708		CTR vs. Pmk1	53.17	Yes	****	<0,0001	A-C		Column A	GFP			Column D	GFP
0.074127	0.094948	0.029974	0.051526	0.026793		CTR vs. GFP	31.64	No	ns	0.0658	A-D
0.056887	0.096025	0.116788	0.079385	0.029798		CTR vs. Pmk1	92.79	Yes	****	<0,0001	A-E		Unpaired t test with Welch's correction				Unpaired t test with Welch's correction
0.055	0.081929	0.11055	0.081056	0.046252		GFP vs. Pmk1	19.95	No	ns	0.8617	B-C		P value	0.0059			P value	<0,0001
0.124296	0.111885	0.028865	0.117612	0.078779		GFP vs. GFP	-1.583	No	ns	>0,9999	B-D		P value summary	**			P value summary	****
0.171798	0.093183	0.117791	0.098765			GFP vs. Pmk1	59.57	Yes	****	<0,0001	B-E		Significantly different (P < 0.05)?	Yes			Significantly different (P < 0.05)?	Yes
0.112184						Pmk1 vs. GFP	-21.53	No	ns	0.6216	C-D		One- or two-tailed P value?	Two-tailed			One- or two-tailed P value?	Two-tailed
						Pmk1 vs. Pmk1	39.62	Yes	**	0.0086	C-E		Welch-corrected t, df	t=2,926, df=35,87			Welch-corrected t, df	t=7,727, df=59,82
						GFP vs. Pmk1	61.16	Yes	****	<0,0001	D-E
0.135071	0.091303	0.0373894	0.0934289	0.0628743									How big is the difference?				How big is the difference?
0.112827	0.07032	0.0427398	0.0827349	0.0423789		Test details	Mean rank 1	Mean rank 2	Mean rank diff,	n1	n2		Mean of column A	-1.032			Mean of column D	0.0941
0.161358	0.100657	0.083482	0.0628348	0.0623849		CTR vs. GFP	123.8	90.59	33.22	31	34		Mean of column B	-1.157			Mean of column E	0.05257
0.088965	0.12472	0.0723985	0.0572839	0.0523492		CTR vs. Pmk1	123.8	70.64	53.17	31	32		Difference between means (B - A) ± SEM	-0,1251 ± 0,04275			Difference between means (E - D) ± SEM	-0,04153 ± 0,005375
0.157826	0.090404	0.13842	0.0472893	0.0423894		CTR vs. GFP	123.8	92.17	31.64	31	35		95% confidence interval	-0,2118 to -0,03839			95% confidence interval	-0,05228 to -0,03078
0.141593	0.079678	0.112983	0.102349	0.072384		CTR vs. Pmk1	123.8	31.02	92.79	31	31		R squared (eta squared)	0.1927			R squared (eta squared)	0.4995
0.09633	0.100683	0.0234729	0.113428	0.0789237		GFP vs. Pmk1	90.59	70.64	19.95	34	32
0.186524	0.097683	0.0527389	0.0938297	0.0723895		GFP vs. GFP	90.59	92.17	-1.583	34	35		F test to compare variances				F test to compare variances
0.116109	0.095615	0.0428343	0.092385	0.0528934		GFP vs. Pmk1	90.59	31.02	59.57	34	31		F, DFn, Dfd	11,94, 31, 33			F, DFn, Dfd	2,223, 34, 30
	0.096768	0.112894	0.122387			Pmk1 vs. GFP	70.64	92.17	-21.53	32	35		P value	<0,0001			P value	0.029
			0.112343			Pmk1 vs. Pmk1	70.64	31.02	39.62	32	31		P value summary	****			P value summary	*
			0.0947239			GFP vs. Pmk1	92.17	31.02	61.16	35	31		Significantly different (P < 0.05)?	Yes			Significantly different (P < 0.05)?	Yes
													Data analyzed				Data analyzed
0.128924	0.123429	0.0834289	0.134289	0.0342893									Sample size, column A	34			Sample size, column D	35
0.128935	0.0927349	0.0927349	0.112735	0.0273489									Sample size, column B	32			Sample size, column E	31
0.132898	0.0728348	0.0728348	0.122835	0.0628348
0.148735	0.0972839	0.0672839	0.0783942	0.0572839
0.137724	0.0728934	0.0972893	0.0972893	0.0472893
0.152384	0.0923489	0.102349	0.102347	0.0674298
0.123895	0.103428	0.113428	0.113289	0.0528349
0.147284	0.0838297	0.0738297	0.0938297	0.0723905
0.158924	0.082385	0.112385	0.113248	0.0472349
0.132893	0.102387	0.0923874	0.122342	0.0427349
	0.0923429	0.142343	0.112343	0.0623843
	0.0847239		0.0947239	0.0323905

## Sheet: Fig5 c
CTR	GFP	Pmk1	GFP	Pmk1
100	40.8035	24.6323	106.983	56.6366
100	75.4274	23.5517	112.02	54.9827
100	91.4322	53.105	128.158	41.4046
Test = two-tailed
	CTR	GFP-dsRNA	Pmk1-dsRNA	GFP-siRNA	Pmk1-siRNA			Column E	Pmk1			Column C	Pmk1
Theoretical mean	100	40.8035	24.6323	106.983	56.6366			vs.	vs,			vs.	vs,
Actual mean	100	69.22	33.76	115.7	51.01			Column D	GFP			Column B	GFP
Number of values	3	3	3	3	3
								Unpaired t test				Unpaired t test
One sample t test	Sample difference has zero SD							P value	0.0013			P value	0.1172
t, df		t=2,060, df=2	t=6,845, df=2	t=2,461, df=2	t=10,15, df=2			P value summary	**			P value summary	ns
P value (two tailed)		0.1756	0.0207	0.1329	0.0096			Significantly different (P < 0.05)?	Yes			Significantly different (P < 0.05)?	No
P value summary		ns	*	ns	**			One- or two-tailed P value?	Two-tailed			One- or two-tailed P value?	Two-tailed
Significant (alpha=0.05)?		No	Yes	No	Yes			t, df	t=8,085, df=4			t, df	t=1,992, df=4
How big is the discrepancy?								How big is the difference?				How big is the difference?
Discrepancy		-30.78	-66.24	15.72	-48.99			Mean of column D	115.7			Mean of column B	69.22
SD of discrepancy		25.88	16.76	11.06	8.358			Mean of column E	51.01			Mean of column C	33.76
SEM of discrepancy		14.94	9.676	6.386	4.825			Difference between means (E - D) ± SEM	-64,71 ± 8,004			Difference between means (C - B) ± SEM	-35,46 ± 17,80
95% confidence interval		-95,07 to 33,51	-107,9 to -24,60	-11,76 to 43,20	-69,75 to -28,23			95% confidence interval	-86,94 to -42,49			95% confidence interval	-84,88 to 13,96
R squared (partial eta squared)		0.6797	0.9591	0.7518	0.981			R squared (eta squared)	0.9423			R squared (eta squared)	0.498
								F test to compare variances				F test to compare variances
								F, DFn, Dfd	1,752, 2, 2			F, DFn, Dfd	2,384, 2, 2
								P value	0.7268			P value	0.591
								P value summary	ns			P value summary	ns
								Significantly different (P < 0.05)?	No			Significantly different (P < 0.05)?	No
								Data analyzed				Data analyzed
								Sample size, column D	3			Sample size, column B	3
								Sample size, column E	3			Sample size, column C	3

## Sheet: Fig6 a
CTR	GFP	Pmk1	GFP	Pmk1
0.186501	0.245508	0.207833	0.232773	0.14369
0.318672	0.151823	0.029295	0.12455	0.173072
0.107314	0.221529	0.0842563	0.216257	0.158928
0.0900544	0.239647	0.0906004	0.246021	0.07935
0.265238	0.297186	0.0916244	0.164758	0.165029
0.194534	0.200168	0.126638	0.317716	0.117899
0.243264	0.242265	0.0785338	0.0768559	0.137073
0.107672	0.172919	0.117714	0.234179	0.0952357
0.238104	0.311336	0.00853514	0.08565	0.0032934
0.232528	0.304988	0.0114876	0.187293	0.00191758
0.0389203	0.0226083	0.00782919	0.0978106	0.00832389
0.036112	0.024554	0.0145068	0.0155685	0.0104139
0.0444331	0.0258733	0.0929867	0.0136045	0.00574682
0.0326431	0.0694619	0.0266267	0.0121735	0.00885756
0.0742392	0.0621342	0.0583936	0.0106495	0.0582715
0.0785822	0.0201625	0.00638878	0.00247253	0.0231828
0.0600974	0.0194775	0.0323802	0.00295098	0.0261761
		0.0246827	0.00276316	0.042168
		0.0483561		0.0057001
		0.00417395		0.0227467
		0.0256011
Test = two-tailed
Number of families	1
Number of comparisons per family	4
Alpha	0.05
Dunn's multiple comparisons test	Mean rank diff,	Significant?	Summary	Adjusted P Value	A-?
CTR vs. GFP	0	No	ns	>0,9999	B	GFP
CTR vs. Pmk1	23.76	Yes	*	0.0279	C	Pmk1
CTR vs. GFP	12.61	No	ns	0.6684	D	GFP
CTR vs. Pmk1	24.15	Yes	*	0.0267	E	Pmk1
Test details	Mean rank 1	Mean rank 2	Mean rank diff,	n1	n2
CTR vs. GFP	60	60	0	17	17
CTR vs. Pmk1	60	36.24	23.76	17	21
CTR vs. GFP	60	47.39	12.61	17	18
CTR vs. Pmk1	60	35.85	24.15	17	20

## Sheet: Fig6 b
CTR	GFP	Pmk1	GFP	Pmk1
1.16994	0.675841	0.218222	0.574602	0.28594
0.93566	0.539545	0.285756	0.862238	0.235498
0.894404	1.21196	0.342406	0.875368	0.218963
Test = two-tailed
Number of families	1
Number of comparisons per family	4
Alpha	0.05
Dunnett's multiple comparisons test	Mean Diff,	95,00% CI of diff,	Significant?	Summary	Adjusted P Value	A-?
CTR vs. GFP	0.1909	-0,2599 to 0,6417	No	ns	0.5762	B	GFP
CTR vs. Pmk1	0.7179	0,2671 to 1,169	Yes	**	0.0033	C	Pmk1
CTR vs. GFP	0.2293	-0,2215 to 0,6801	No	ns	0.4308	D	GFP
CTR vs. Pmk1	0.7532	0,3024 to 1,204	Yes	**	0.0024	E	Pmk1
Test details	Mean 1	Mean 2	Mean Diff,	SE of diff,	n1	n2	q	DF
CTR vs. GFP	1	0.8091	0.1909	0.156	3	3	1.224	10
CTR vs. Pmk1	1	0.2821	0.7179	0.156	3	3	4.603	10
CTR vs. GFP	1	0.7707	0.2293	0.156	3	3	1.47	10
CTR vs. Pmk1	1	0.2468	0.7532	0.156	3	3	4.83	10

## Sheet: Fig8 a
CTR	NP	Pmk1-dsRNA	Pmk1-dsRNA			Test = two-tailed
0.097625	0.107745	0.113731	0.0218546
0.091964	0.156877	0.011384	0.0258966
0.094592	0.123065	0.063916	0.0357702
0.22033	0.080534	0.052412	0.022406			Number of families	1
0.070038	0.060935	0.033649	0.012126			Number of comparisons per family	3
0.16039	0.151901	0.093494	0.0277575			Alpha	0.05
0.092769	0.094319	0.086057	0.0149001
0.035861	0.033075	0.005261	0.0131022			Dunn's multiple comparisons test	Mean rank diff,	Significant?	Summary	Adjusted P Value	A-?
0.091206	0.114188	0.00729	0.0135631			CTR vs. NP	3.517	No	ns	>0,9999	B	NP
0.124449	0.082013	0.037423	0.0169969			CTR vs. Pmk1-dsRNA	52.32	Yes	****	<0,0001	C	Pmk1-dsRNA
0.093326	0.079904	0.071909	0.0558079			CTR vs. Pmk1-dsRNA	66.08	Yes	****	<0,0001	D	Pmk1-dsRNA
0.153018	0.126129	0.072641	0.0266404
0.066014	0.14069	0.094695	0.0419982
0.106555	0.097289	0.046693	0.0625199			Test details	Mean rank 1	Mean rank 2	Mean rank diff,	n1	n2
0.065866	0.124821	0.026033	0.00595206			CTR vs. NP	108.6	105.1	3.517	24	30
0.07235	0.083396	0.051801	0.0320876			CTR vs. Pmk1-dsRNA	108.6	56.27	52.32	24	30
0.069066	0.109055	0.035911	0.0649494			CTR vs. Pmk1-dsRNA	108.6	42.5	66.08	24	34
0.053232	0.092108	0.038832	0.0339395
0.077218	0.046193	0.00897	0.0481808
0.077014	0.101431	0.042468	0.0250006
0.02843	0.053816	0.009276	0.0363835
0.126348	0.042023	0.020931	0.0390339
0.063859	0.065789	0.028082	0.0117157
0.233474	0.034131	0.044431	0.0156939
	0.126671	0.045146	0.0606867
	0.03794	0.003813	0.0680283
	0.113511	0.033774	0.0572476
	0.122851	0.067586	0.0177864
	0.058773	0.023405	0.0415939
	0.024297	0.027557	0.0769562
			0.00953324
			0.017557
			0.0272668
			0.0468987

## Sheet: Fig8 b
CTR	NP	Pmk1-dsRNA	Pmk1-dsRNA		Test = two-tailed
0.099684	0.039084	0.068581	0.113106
0.06042	0.074308	0.023884	0.063468		Number of families	1
0.076209	0.045096	0.033352	0.078713		Number of comparisons per family	3
0.053899	0.070328	0.020774	0.070264		Alpha	0.05
0.058116	0.105141	0.041406	0.093199
0.067971	0.043901	0.043716	0.039776		Dunn's multiple comparisons test	Mean rank diff,	Significant?	Summary	Adjusted P Value	A-?
0.070714	0.098128	0.036458	0.056446		CTR vs. NP	12.48	No	ns	0.9937	B	NP
0.126558	0.093445	0.063538	0.037016		CTR vs. Pmk1-dsRNA	40.02	Yes	***	0.0003	C	Pmk1-dsRNA
0.080385	0.067039	0.01917	0.045928		CTR vs. Pmk1-dsRNA	45.45	Yes	****	<0,0001	D	Pmk1-dsRNA
0.124411	0.08647	0.013649	0.098132
0.078313	0.048809	0.057075	0.042796
0.068356	0.076975	0.017988	0.073559		Test details	Mean rank 1	Mean rank 2	Mean rank diff,	n1	n2
0.090387	0.074641	0.011581	0.019787		CTR vs. NP	98.34	85.86	12.48	29	22
0.059396	0.057498	0.052441	0.060156		CTR vs. Pmk1-dsRNA	98.34	58.32	40.02	29	28
0.060157	0.065966	0.102442	0.042367		CTR vs. Pmk1-dsRNA	98.34	52.89	45.45	29	28
0.109031	0.074308	0.066167	0.063506
0.083221	0.045096	0.092506	0.018093
0.164135	0.043901	0.011906	0.036519
0.066956	0.039084	0.113731	0.069186
0.092329	0.070328	0.063916	0.025761
0.063255	0.105141	0.052412	0.0218546
0.08698	0.089	0.093494	0.0258966
0.099825		0.086057	0.0357702
0.038162		0.00729	0.022406
0.139904		0.037423	0.012126
0.120888		0.071909	0.0277575
0.107233		0.072641	0.0149001
0.071384		0.046693	0.0131022
0.039587

## Sheet: Fig8 c
CTR	NP	Pmk1-dsRNA	Pmk1-dsRNA		Test = two-tailed
0.062991	0.046648	0.018573	0.011019
0.049089	0.033284	0.041348	0.01765
0.070962	0.097359	0.030674	0.041012		Number of families	1
0.063531	0.062623	0.056466	0.003212		Number of comparisons per family	3
0.051826	0.146915	0.061751	0.011205		Alpha	0.05
0.060052	0.030222	0.057133	0.038932
0.112943	0.066791	0.015588	0.016684		Dunn's multiple comparisons test	Mean rank diff,	Significant?	Summary	Adjusted P Value	A-?
0.076125	0.081552	0.023951	0.030717		CTR vs. NP	-9.639	No	ns	>0,9999	B	NP
0.071583	0.032541	0.022017	0.027979		CTR vs. Pmk1-dsRNA	36.97	Yes	**	0.0083	C	Pmk1-dsRNA
0.123063	0.071277	0.052839	0.017596		CTR vs. Pmk1-dsRNA	75.82	Yes	****	<0,0001	D	Pmk1-dsRNA
0.040355	0.110115	0.016631	0.003759
0.073011	0.128557	0.069382	0.014539
0.033594	0.083794	0.034173	0.012789		Test details	Mean rank 1	Mean rank 2	Mean rank diff,	n1	n2
0.032026	0.051556	0.054937	0.006124		CTR vs. NP	105	114.7	-9.639	27	34
0.060509	0.069935	0.027636	0.001428		CTR vs. Pmk1-dsRNA	105	68.07	36.97	27	29
0.047288	0.049383	0.061299	0.004614		CTR vs. Pmk1-dsRNA	105	29.22	75.82	27	32
0.087932	0.063617	0.043095	0.001081
0.039993	0.066159	0.027198	0.003854
0.094303	0.063044	0.081347	0.026042
0.042064	0.053797	0.014915	0.000704		Column C	Pmk1-dsRNA
0.067475	0.03841	0.027541	0.039623		vs.	vs,
0.045892	0.077163	0.047363	0.056789		Column D	Pmk1-dsRNA
0.116663	0.063323	0.048895	0.025647
0.058563	0.13483	0.02842	0.03465		Mann Whitney test
0.041151	0.05806	0.034848	0.008716		P value	<0,0001
0.043438	0.025814	0.030734	0.021336		Exact or approximate P value?	Exact
0.055926	0.076498	0.044093	0.05654		P value summary	****
	0.122903	0.070123	0.024512		Significantly different (P < 0.05)?	Yes
	0.05505	0.027169	0.006619		One- or two-tailed P value?	Two-tailed
	0.091392		0.002773		Sum of ranks in column D,E	1206 , 747
	0.097487		0.003076		Mann-Whitney U	186
	0.072693		0.007973
	0.064505				Difference between medians
	0.118291				Median of column D	0,03485, n=29
					Median of column E	0,01454, n=33
					Difference: Actual	-0.02031
					Difference: Hodges-Lehmann	-0.02107

## Sheet: Fig9 b
CTR	Phi6	Pmk1	NP	Phi6	Pmk1		Test = two-tailed
0.144215	0.08753	0.045054	0.067569	0.104404	0.045103
0.045698	0.038914	0.089541	0.149313	0.163529	0.036498
0.062071	0.098822	0.073047	0.1668	0.155879	0.029305		Number of families	1
0.124056	0.08983	0.031148	0.195203	0.077343	0.017089		Number of comparisons per family	5
0.052221	0.136279	0.056884	0.082304	0.069245	0.013323		Alpha	0.05
0.052949	0.03221	0.052637	0.148223	0.051341	0.040004
0.177342	0.044288	0.048726	0.110694	0.035201	0.010158		Dunn's multiple comparisons test	Mean rank diff,	Significant?	Summary	Adjusted P Value	A-?
0.059989	0.060491	0.075985	0.066636	0.107504	0.013102		CTR vs. Phi6	30.88	No	ns	0.1371	B	Phi6
0.165486	0.056404	0.067187	0.100258	0.092543	0.020894		CTR vs. Pmk1	47.82	Yes	**	0.0026	C	Pmk1
0.070589	0.103765	0.047154	0.140425	0.073004	0.019364		CTR vs. NP	-16.92	No	ns	>0,9999	D	NP
0.114603		0.067031		0.078157	0.05655		CTR vs. Phi6	19.09	No	ns	0.8471	E	Phi6
				0.079165			CTR vs. Pmk1	108.7	Yes	****	<0,0001	F	Pmk1
0.144215	0.07753	0.054054	0.077569	0.114404	0.054103		Test details	Mean rank 1	Mean rank 2	Mean rank diff,	n1	n2
0.105698	0.048914	0.098541	0.159313	0.153529	0.063498		CTR vs. Phi6	129.8	98.91	30.88	33	32
0.092071	0.088822	0.067047	0.1468	0.165879	0.036305		CTR vs. Pmk1	129.8	81.97	47.82	33	34
0.144056	0.09983	0.073148	0.186203	0.087343	0.029089		CTR vs. NP	129.8	146.7	-16.92	33	31
0.072221	0.126279	0.065884	0.092304	0.059245	0.012323		CTR vs. Phi6	129.8	110.7	19.09	33	33
0.082949	0.04221	0.055637	0.128223	0.041341	0.037004		CTR vs. Pmk1	129.8	21.06	108.7	33	32
0.127342	0.054288	0.084726	0.100694	0.045201	0.014158
0.099989	0.050491	0.057985	0.076636	0.117504	0.012102
0.155486	0.066404	0.076187	0.111258	0.102543	0.021894
0.090589	0.113765	0.074154	0.120425	0.083004	0.018364
0.084603	0.091564	0.105031		0.068157	0.06555
		0.085461
0.134215	0.087343	0.064054	0.175893	0.103404	0.0234103
0.115698	0.0634898	0.088541	0.145313	0.135529	0.0128974
0.102071	0.0882937	0.077047	0.123847	0.156879	0.0347281
0.134056	0.103725	0.073148	0.089569	0.078343	0.0108323
0.084221	0.134287	0.075884	0.10481	0.0587322	0.0398004
0.075949	0.0638479	0.065637	0.113848	0.0489753	0.012158
0.117342	0.0623847	0.074726	0.102347	0.0398722	0.012102
0.109989	0.0734798	0.087985	0.062389	0.103929	0.019894
0.145486	0.0829843	0.066187	0.123894	0.092374	0.021364
0.080589	0.122389	0.084154	0.114358	0.0729834	0.03455
0.094603	0.132742	0.095031	0.092385

[truncated: 8 more sheets: Fig9 c, Fig9 e, Fig9 f, Fig10, FigS2 b, FigS2 c, FigS3 b, FigS5 a]
