# Supplementary material for: Exogenous dsRNA triggers sequence-specific RNAi and fungal stress responses to control Magnaporthe oryzae in Brachypodium distachyon
Source: Commun Biol. 2025 Jan 25;8:121. doi: 10.1038/s42003-025-07554-6 (PMC11762700; doi:10.1038/s42003-025-07554-6)
Supplement: Supplementary file 6 — Supplementary Data 3 [file 42003_2025_7554_MOESM6_ESM.xlsx]

## Sheet: DNA sequences of target genes
Supplementary Data 3. List of DNA sequences of target genes used in the study (5’-3’)
miRMIF1	UUGUUUUUCCUGUCUCCGGGU	21 bp siRNA
miRMIF1*	CCGGAGACAGGAAAAACAACG
miRVlGFP	UGUUCUGCUGGUAGUGGUCGG	21 bp siRNA
miRVlGFP*	GACCACUACCAGCAGAACACC
SHP_miR	UAUGACGAAUCAAUCACUUCG	21 bp siRNA
SHP_miR*	AAGUGAUUGAUUCGUCAUACA
MoPmk1	UCAACCACAUUUAACACCACA	21 bp siRNA
MoPmk1*	UGGUGUUAAAUGUGGUUGAUA
MoMIF1	ATGGCTTTTCGACCAAACCCTGTTGGTGTTGGCCCGAGCATCCCTGAGGAAGACGAGGAGCAGCCGCAGCCGCAGCCGCAGCACTTGCTGACCGGAGAAGCTGGTAAAAAGGACAGGCATCCCCCACGTAGCAGGCTGCAACTACTGGCTCGTAGCTCTCTGCAACGTCTATCCTTTGCACATCGAAAAGCAGACCTGCTTCAGCGGCAACATCACCAGTCTTCATCACAGACACACCGACAACACAACAAGATGTCGGACAGGCAGAGCCTCGATTCAACCAGCGACAACTGCGCCATGCGGGAAATTGAGCGCGGCCCACCCGGAGACAGGAAAAACAACGCGCGGTCGAGAATGTCACAGGTTGACGTACTGGCCTCCAAGCGGCGGAGTACCTTT…	413 bp dsRNA
MoPmk1	CCTTTTTCCGCCCCTCCTTTCCCGACCGACCCAGCCAGACCCAACCTGTCCTGGGCCGACTGACCGACCTACTTGTTATTACCTACCTACCGACAGGAACATCCCCTACCTTACCTTACAACCACGTACCAACGATCATTAACGACTGGACTGGACGGGGTTTGATTAATTGTCACTGTCATTCTCGTTGGTCCATCCGTCCCAAGTCACCCAGGAGAGAAAAGGCACGCGGGTCAGGTTGCCTGCCTAACCAGAATTGAAAGGTCCCTCTTCAGTAAAAAAGACGGCGCTTGGACGGCTTTCCTGCCTGGGTCTTGACGATCAAGCACGGTGGCCGAGCTTTCTATTTTATTTTATTTTTTATTCTTATTATTTTTTTCACATCTGCCCTGCAGCCCA…	448 bp dsRNA
SHP gene	GAACCAGAACTTTCAGTTCGTCTTGTTGGGAACCGGTCAAAGGCAACTAACAGGATGAGGTCTGTACTGATTCTTTGCGTTATTATTGCTGCTGCTGTGGCATGCCCAGTATCAAAAACAAAAGATTGCTCTTGCGGTCTGCCTAAAATATGTCCTTCAACGTGGAAAATTAAGACATTTGATTCCCAATGCGAAACATTAGCATTCCAAGGAACATGGTTTTTACAAATGGCAACACCAACATACATTGACCAGCAAAACCCATTAAAAACCGGGCTGTTCTGTAACAGTTATCCTTGTACCAACAATCAACTGATATTTAAGGATACCACACCATGTGATGATACCGATTACAACACTGAATACGAAGTGATTGATTCGTCATACAATATCTATACC…	490 bp dsRNA
eGFP gene	ATGGTGAGCAAGGGCGAGGAGCTGTTCACCGGGGTGGTGCCCATCCTGGTCGAGCTGGACGGCGACGTAAACGGCCACAAGTTCAGCGTGTCCGGCGAGGGCGAGGGCGATGCCACCTACGGCAAGCTGACCCTGAAGTTCATCTGCACCACCGGCAAGCTGCCCGTGCCCTGGCCCACCCTCGTGACCACCCTGACCTACGGCGTGCAGTGCTTCAGCCGCTACCCCGACCACATGAAGCAGCACGACTTCTTCAAGTCCGCCATGCCCGAAGGCTACGTCCAGGAGCGCACCATCTTCTTCAAGGACGACGGCAACTACAAGACCCGCGCCGAGGTGAAGTTCGAGGGCGACACCCTGGTGAACCGCATCGAGCTGAAGGGCATCGACTTCAAGGAG…	476 bp dsRNA
circRNAORF	GGGAGUAAGCUCGUGCUGCUUCAUGUGGUCGGGGUAGCGGGCUUACAGUA	50 nt
