# Supplementary material for: Exogenous dsRNA triggers sequence-specific RNAi and fungal stress responses to control Magnaporthe oryzae in Brachypodium distachyon
Source: Commun Biol. 2025 Jan 25;8:121. doi: 10.1038/s42003-025-07554-6 (PMC11762700; doi:10.1038/s42003-025-07554-6)
Supplement: Supplementary file 7 — Supplementary Data 4 [file 42003_2025_7554_MOESM7_ESM.xlsx]

## Sheet: List of Primers
Supplementary Data 4. List of primers used in the study
Primer name	Primer sequence (5’-3’)	Application
T7_GUS488_F	CCCTTTAATACGACTCACTATAGGGAGATGATTGATGAAACTGCTGCTG	dsRNA synthesis
T7_GUS488_R	CCCTTTAATACGACTCACTATAGGGAGATAACGTATCCACGCCGTATTC	dsRNA synthesis
T7_GUS790_F	CCCTTTAATACGACTCACTATAGGGAGAACTCATTACGGCAAAGTGTGG	dsRNA synthesis
T7_GUS790_R	CCCTTTAATACGACTCACTATAGGGAGACAGCAGCAGTTTCATCAATCA	dsRNA synthesis
T7_GUS981_F	CCCTTTAATACGACTCACTATAGGGAGATGTGGGCATTCAGTCTGGAT	dsRNA synthesis
T7_GUS981_R	CCCTTTAATACGACTCACTATAGGGAGACATGTTCATCTGCCCAGTCG	dsRNA synthesis
T7_GUS1451_F	CCCTTTAATACGACTCACTATAGGGAGATACGCCATTTGAAGCCGATG	dsRNA synthesis
T7_GUS1451_R	CCCTTTAATACGACTCACTATAGGGAGACACCGAAGTTCATGCCAGTC	dsRNA synthesis
T7_GUS1775_F	CCCTTTAATACGACTCACTATAGGGAGATCCTGTAGAAACCCCAACCC	dsRNA synthesis
T7_GUS1775_R	CCCTTTAATACGACTCACTATAGGGAGACACCGAAGTTCATGCCAGTC	dsRNA synthesis
dseGFP_T7_F	CCCTTTAATACGACTCACTATAGGGAGAACCACATGAAGCAGCACGAC	dsRNA synthesis
dseGFP_T7_R	CCCTTTAATACGACTCACTATAGGGAGAGTCCATGCCGAGAGTGATC	dsRNA synthesis
SHPT7_Fw	TAATACGACTCACTATAGGGAGACGTTATTATTGCTGCTGCTGTG	dsRNA synthesis
SHPT7_Rv	TAATACGACTCACTATAGGGAGAACAGCTACCCTGGCCGATCTT	dsRNA synthesis
T7MoMIF_Fw	TAATACGACTCACTATAGGGGACCGGAGAAGCTGGTAAAAAG	dsRNA synthesis
T7MoMIF_Rv	TAATACGACTCACTATAGGGCCTCAGCCATGACGATAGCTT	dsRNA synthesis
Pmk1T7_F	TAATACGACTCACTATAGGGGGTCTGTTGGCTGCATTCTG	dsRNA synthesis
Pmk1T7_R	TAATACGACTCACTATAGGGTCGCCGCATTACCGCATAAT	dsRNA synthesis
qMoPmk1_2_Fw	CCACCTCATCCCTCACAATAC	qPCR
qMoPmk1_2_Rv	CACAGCCAATCCACGAATAC	qPCR
qMoGPD_F	CCTCGTCCATCTTCGACGC	qPCR
qMoGPD_R	GACACGACGGCTGTAGCC	qPCR
qMoEF1a_F	CATCTTAACGTCGTCGTCATC	qPCR
qMoEF1a_R	AGTGGCCGGTAGTCGTGG	qPCR
qBdUbi10_Fw	TGGACTTGCTTCTGTCTGGGTTCA	qPCR
qBdUbi10_Rv	TGGTACACAGGCATAACACTGACG	qPCR
Antisense_circRNAGFP_F	TAATACGACTCACTATAGGGAGTAAGCTCGTGCTGCTTCATGTGGTCGGGGTAGCGGGCTTACAGTA	circRNA production
Antisense_circRNAGFP_R	TACTGTAAGCCCGCTACCCCGACCACATGAAGCAGCACGAGCTTACTCCCTATAGTGAGTCGTATTA	circRNA production
